# Supplementary material for: The Roles of Mating, Age, and Diet in Starvation Resistance in Bactrocera oleae (Olive Fruit Fly)
Source: Insects. 2023 Oct 29;14(11):841. doi: 10.3390/insects14110841 (PMC10672083; doi:10.3390/insects14110841)
Supplement: Supplementary file 1 [file insects-14-00841-s001.zip]

Archive with 1 entries (1 files):
- insects-2628724-supplementary.pdf
